# Supplementary material for: Epidemiological Characteristics and Mortality Predictors of Candidemia Due to Candida albicans: A Single-Center Experience from Türkiye
Source: J Fungi (Basel). 2025 Nov 2;11(11):788. doi: 10.3390/jof11110788 (PMC12653465; doi:10.3390/jof11110788)
Supplement: Supplementary file 1 [file jof-11-00788-s001.zip]

Archive with 1 entries (1 files):
- jof-3919411-supplementary.pdf
